# Supplementary material for: Cereal–Pea Intercropping Reveals Variability in the Relationships among Yield, Quality Parameters, and Obligate Pathogens Infection in Wheat, Rye, Oat, and Triticale, in a Temperate Environment
Source: Plants (Basel). 2023 May 23;12(11):2067. doi: 10.3390/plants12112067 (PMC10255238; doi:10.3390/plants12112067)
Supplement: Supplementary file 1 [file plants-12-02067-s001.zip]

Archive with 1 entries (1 files):
- plants-2294204-supplementary.pdf
